# Supplementary material for: Global research status and development trends of chronic obstructive pulmonary disease and gut microbiota: a comprehensive analysis based on bibliometrics and knowledge visualization
Source: Front Microbiol. 2026 Jun 3;17:1836064. doi: 10.3389/fmicb.2026.1836064 (PMC13272363; doi:10.3389/fmicb.2026.1836064)
Supplement: Supplementary file 1 [file Table_1.XLSX]

## Sheet: Sheet1
Sources	Articles
INTERNATIONAL JOURNAL OF CHRONIC OBSTRUCTIVE PULMONARY DISEASE	15
FRONTIERS IN MICROBIOLOGY	14
PLOS ONE	10
RESPIRATORY RESEARCH	8
FRONTIERS IN IMMUNOLOGY	7
INTERNATIONAL JOURNAL OF MOLECULAR SCIENCES	7
SCIENTIFIC REPORTS	7
FRONTIERS IN CELLULAR AND INFECTION MICROBIOLOGY	6
FRONTIERS IN MEDICINE	6
MEDICINE	6
BIOMEDICINE & PHARMACOTHERAPY	4
BMC PULMONARY MEDICINE	4
FRONTIERS IN NUTRITION	4
MICROBIAL PATHOGENESIS	4
PROBIOTICS AND ANTIMICROBIAL PROTEINS	4
EXPERIMENTAL AND MOLECULAR MEDICINE	3
FRONTIERS IN PHARMACOLOGY	3
GUT MICROBES	3
HELIYON	3
JOURNAL OF ETHNOPHARMACOLOGY	3
JOURNAL OF THORACIC DISEASE	3
MICROBIOLOGY SPECTRUM	3
THORAX	3
AGEING RESEARCH REVIEWS	2
AMERICAN JOURNAL OF RESPIRATORY AND CRITICAL CARE MEDICINE	2
ANTIBIOTICS-BASEL	2
BMC MICROBIOLOGY	2
CLINICAL REVIEWS IN ALLERGY & IMMUNOLOGY	2
DIAGNOSTICS	2
ECOTOXICOLOGY AND ENVIRONMENTAL SAFETY	2
EUROPEAN JOURNAL OF NUTRITION	2
EUROPEAN RESPIRATORY JOURNAL	2
EXPERT REVIEW OF RESPIRATORY MEDICINE	2
FEBS LETTERS	2
FOOD SCIENCE & NUTRITION	2
GUT	2
IMMUNOLOGY	2
JOURNAL OF ALLERGY AND CLINICAL IMMUNOLOGY	2
JOURNAL OF TRANSLATIONAL MEDICINE	2
LIFE SCIENCES	2
MEDIATORS OF INFLAMMATION	2
METABOLITES	2
NATURE COMMUNICATIONS	2
NUTRIENTS	2
NUTRITION RESEARCH REVIEWS	2
TRANSLATIONAL RESEARCH	2
ACTA SCIENTIARUM POLONORUM-TECHNOLOGIA ALIMENTARIA	1
AGING-US	1
ALLERGY	1
AMB EXPRESS	1
AMERICAN JOURNAL OF CHINESE MEDICINE	1
AMERICAN JOURNAL OF RESPIRATORY CELL AND MOLECULAR BIOLOGY	1
ANAESTHESIOLOGY INTENSIVE THERAPY	1
ANNALS OF ALLERGY ASTHMA & IMMUNOLOGY	1
ARCHIVES OF GERONTOLOGY AND GERIATRICS	1
ARCHIVES OF MICROBIOLOGY	1
ARCHIVES OF TOXICOLOGY	1
ASIA PACIFIC ALLERGY	1
BENEFICIAL MICROBES	1
BIOENGINEERED	1
BIOMATERIALS RESEARCH	1
BIOMED RESEARCH INTERNATIONAL	1
BIOSCIENCE BIOTECHNOLOGY RESEARCH COMMUNICATIONS	1
BMC BIOTECHNOLOGY	1
BMC MEDICINE	1
BMJ OPEN	1
BRAIN-BROAD RESEARCH IN ARTIFICIAL INTELLIGENCE AND NEUROSCIENCE	1
BRITISH JOURNAL OF NUTRITION	1
CANADIAN JOURNAL OF INFECTIOUS DISEASES & MEDICAL MICROBIOLOGY	1
CANADIAN RESPIRATORY JOURNAL	1
CARPATHIAN JOURNAL OF FOOD SCIENCE AND TECHNOLOGY	1
CELLULAR MICROBIOLOGY	1
CHEMICO-BIOLOGICAL INTERACTIONS	1
CHRONIC OBSTRUCTIVE PULMONARY DISEASES-JOURNAL OF THE COPD FOUNDATION	1
CLINICAL & TRANSLATIONAL IMMUNOLOGY	1
CLINICAL AND EXPERIMENTAL ALLERGY	1
CLINICAL NUTRITION	1
CLINICAL NUTRITION ESPEN	1
CLINICAL RHEUMATOLOGY	1
COPD-JOURNAL OF CHRONIC OBSTRUCTIVE PULMONARY DISEASE	1
CRITICAL REVIEWS IN FOOD SCIENCE AND NUTRITION	1
CUREUS JOURNAL OF MEDICAL SCIENCE	1
CURRENT ALLERGY AND ASTHMA REPORTS	1
CURRENT MICROBIOLOGY	1
CURRENT NUTRITION & FOOD SCIENCE	1
DIGESTIVE DISEASES	1
DRUG AND CHEMICAL TOXICOLOGY	1
EGYPTIAN JOURNAL OF BRONCHOLOGY	1
EMERGING TOPICS IN LIFE SCIENCES	1
ENDOCRINE METABOLIC & IMMUNE DISORDERS-DRUG TARGETS	1
ENVIRONMENTAL SCIENCE & TECHNOLOGY	1
ERJ OPEN RESEARCH	1
EUROPEAN CLINICAL RESPIRATORY JOURNAL	1
EUROPEAN JOURNAL OF CANCER PREVENTION	1
EUROPEAN JOURNAL OF MEDICAL RESEARCH	1
EUROPEAN JOURNAL OF PREVENTIVE CARDIOLOGY	1
EUROPEAN REVIEW FOR MEDICAL AND PHARMACOLOGICAL SCIENCES	1
EVIDENCE-BASED COMPLEMENTARY AND ALTERNATIVE MEDICINE	1
EXPERT REVIEW OF PRECISION MEDICINE AND DRUG DEVELOPMENT	1
FASEB JOURNAL	1
FITOTERAPIA	1
FOOD RESEARCH INTERNATIONAL	1
FRONTIERS IN MICROBIOMES	1
FRONTIERS IN PUBLIC HEALTH	1
FRONTIERS IN TOXICOLOGY	1
FUTURE MICROBIOLOGY	1
GUT MICROBIOTA AND PATHOGENESIS OF ORGAN INJURY	1
HEALTHCARE	1
HEART & LUNG	1
IEEE-ACM TRANSACTIONS ON COMPUTATIONAL BIOLOGY AND BIOINFORMATICS	1
INDIAN JOURNAL OF MICROBIOLOGY	1
INFLAMMATION RESEARCH	1
INHALATION TOXICOLOGY	1
INTERNATIONAL JOURNAL OF ENVIRONMENTAL RESEARCH AND PUBLIC HEALTH	1
INTERNATIONAL JOURNAL OF TUBERCULOSIS AND LUNG DISEASE	1
IUBMB LIFE	1
JOURNAL OF BIOLOGICAL REGULATORS AND HOMEOSTATIC AGENTS	1
JOURNAL OF CHROMATOGRAPHY B-ANALYTICAL TECHNOLOGIES IN THE BIOMEDICAL AND LIFE SCIENCES	1
JOURNAL OF CLINICAL GASTROENTEROLOGY	1
JOURNAL OF CLINICAL SLEEP MEDICINE	1
JOURNAL OF FUNCTIONAL FOODS	1
JOURNAL OF FUNGI	1
JOURNAL OF HYPERTENSION	1
JOURNAL OF IMMUNOLOGY RESEARCH	1
JOURNAL OF INFLAMMATION RESEARCH	1
JOURNAL OF INSECTS AS FOOD AND FEED	1
JOURNAL OF INTERNAL MEDICINE	1
JOURNAL OF MICROBIOLOGY	1
JOURNAL OF MICROBIOLOGY AND BIOTECHNOLOGY	1
JOURNAL OF MOLECULAR BIOLOGY	1
JOURNAL OF MOLECULAR MEDICINE-JMM	1
JOURNAL OF PERSONALIZED MEDICINE	1
JOURNAL OF PHARMACEUTICAL AND BIOMEDICAL ANALYSIS	1
JOURNAL OF PROTEOME RESEARCH	1
JOURNAL OF THE AMERICAN COLLEGE OF CARDIOLOGY	1
JOURNAL OF TRADITIONAL CHINESE MEDICINE	1
JOVE-JOURNAL OF VISUALIZED EXPERIMENTS	1
KAOHSIUNG JOURNAL OF MEDICAL SCIENCES	1
LIFE-BASEL	1
LUNG INFLAMMATION IN HEALTH AND DISEASE, VOL I	1
LUNG MICROBIOME	1
MEDICAL PRINCIPLES AND PRACTICE	1
MEDICAL SCIENCES	1
METABOLIC BRAIN DISEASE	1
METABOLISM-CLINICAL AND EXPERIMENTAL	1
MICROBIOLOGICAL RESEARCH	1
MICROBIOLOGY RESEARCH	1
MICROORGANISMS	1
MINERVA GASTROENTEROLOGICA E DIETOLOGICA	1
MINERVA PNEUMOLOGICA	1
MOLECULAR PHARMACEUTICS	1
MOLECULES	1
MUCOSAL IMMUNOLOGY	1
NATURE MICROBIOLOGY	1
NATURE REVIEWS DISEASE PRIMERS	1
NATURE REVIEWS MICROBIOLOGY	1
NAUNYN-SCHMIEDEBERGS ARCHIVES OF PHARMACOLOGY	1
NPJ BIOFILMS AND MICROBIOMES	1
NUTRITION	1
OXIDATIVE MEDICINE AND CELLULAR LONGEVITY	1
PAEDIATRIC RESPIRATORY REVIEWS	1
PAKISTAN JOURNAL OF MEDICAL SCIENCES	1
PARTICLE AND FIBRE TOXICOLOGY	1
PATHOGENS	1
PEERJ	1
PHARMACOLOGICAL RESEARCH	1
PHARMACOLOGY & THERAPEUTICS	1
PHYSIOLOGICAL REVIEWS	1
PLOS GLOBAL PUBLIC HEALTH	1
PNEUMON	1
PULMONARY THERAPY	1
REPORTS OF BIOCHEMISTRY AND MOLECULAR BIOLOGY	1
RESPIRATION	1
RESPIRATORY MEDICINE	1
RESPIRATORY MEDICINE AND RESEARCH	1
RESPIROLOGY	1
SCIENCE CHINA-LIFE SCIENCES	1
SIGNAL TRANSDUCTION AND TARGETED THERAPY	1
SLEEP AND BREATHING	1
SOUTH AFRICAN JOURNAL OF ANIMAL SCIENCE	1
THERAPEUTIC ADVANCES IN RESPIRATORY DISEASE	1
TOLL-LIKE RECEPTORS IN DISEASES OF THE LUNG	1
TOXICOLOGY	1
VACCINES	1
WILEY INTERDISCIPLINARY REVIEWS-SYSTEMS BIOLOGY AND MEDICINE	1
