# Supplementary material for: Global research status and development trends of chronic obstructive pulmonary disease and gut microbiota: a comprehensive analysis based on bibliometrics and knowledge visualization
Source: Front Microbiol. 2026 Jun 3;17:1836064. doi: 10.3389/fmicb.2026.1836064 (PMC13272363; doi:10.3389/fmicb.2026.1836064)
Supplement: Supplementary file 2 [file Table_2.XLSX]

## Sheet: Sheet1
Sources	Articles
INTERNATIONAL JOURNAL OF COPD	13
FRONTIERS IN MICROBIOLOGY	11
FRONTIERS IN IMMUNOLOGY	9
RESPIRATORY RESEARCH	7
SCIENTIFIC REPORTS	7
PLOS ONE	6
FRONTIERS IN CELLULAR AND INFECTION MICROBIOLOGY	5
FRONTIERS IN MEDICINE	5
INTERNATIONAL JOURNAL OF MOLECULAR SCIENCES	4
JOURNAL OF ETHNOPHARMACOLOGY	4
BIOMEDICINE AND PHARMACOTHERAPY	3
GUT MICROBES	3
MEDICINE (UNITED STATES)	3
MICROBIOLOGY SPECTRUM	3
AGING	2
AMERICAN JOURNAL OF RESPIRATORY AND CRITICAL CARE MEDICINE	2
BMC PULMONARY MEDICINE	2
BMJ OPEN	2
FRONTIERS IN NUTRITION	2
FRONTIERS IN PHARMACOLOGY	2
HELIYON	2
JOURNAL OF ALLERGY AND CLINICAL IMMUNOLOGY	2
JOURNAL OF TRANSLATIONAL MEDICINE	2
LIFE SCIENCES	2
MICROBIAL PATHOGENESIS	2
NATURE COMMUNICATIONS	2
PROBIOTICS AND ANTIMICROBIAL PROTEINS	2
3 BIOTECH	1
AGEING RESEARCH REVIEWS	1
ALLERGY: EUROPEAN JOURNAL OF ALLERGY AND CLINICAL IMMUNOLOGY	1
AMB EXPRESS	1
AMERICAN JOURNAL OF CHINESE MEDICINE	1
ANTIBIOTICS	1
ARCHIVES OF TOXICOLOGY	1
BIOENGINEERED	1
BIOMATERIALS RESEARCH	1
BMC BIOTECHNOLOGY	1
BMC MEDICINE	1
BMC MICROBIOLOGY	1
BMJ CASE REPORTS	1
BRITISH JOURNAL OF NUTRITION	1
CANADIAN JOURNAL OF INFECTIOUS DISEASES AND MEDICAL MICROBIOLOGY	1
CANCERS	1
CARPATHIAN JOURNAL OF FOOD SCIENCE AND TECHNOLOGY	1
CELLULAR AND MOLECULAR BIOLOGY	1
CELLULAR MICROBIOLOGY	1
CHEMICAL BIOLOGY AND DRUG DESIGN	1
CHEMICO-BIOLOGICAL INTERACTIONS	1
CHINESE JOURNAL OF INTEGRATIVE MEDICINE	1
CHINESE MEDICINE AND CULTURE	1
CHRONIC OBSTRUCTIVE PULMONARY DISEASES	1
CLINICAL REVIEWS IN ALLERGY AND IMMUNOLOGY	1
CLINICAL RHEUMATOLOGY	1
COPD: JOURNAL OF CHRONIC OBSTRUCTIVE PULMONARY DISEASE	1
CURRENT MICROBIOLOGY	1
CURRENT RESEARCH IN IMMUNOLOGY	1
EBIOMEDICINE	1
EGYPTIAN JOURNAL OF BRONCHOLOGY	1
ENDOCRINE, METABOLIC AND IMMUNE DISORDERS - DRUG TARGETS	1
ENVIRONMENTAL RESEARCH	1
ENVIRONMENTAL SCIENCE AND TECHNOLOGY	1
ERJ OPEN RESEARCH	1
EUROPEAN CLINICAL RESPIRATORY JOURNAL	1
EUROPEAN JOURNAL OF CANCER PREVENTION	1
EUROPEAN JOURNAL OF NUTRITION	1
EUROPEAN JOURNAL OF PREVENTIVE CARDIOLOGY	1
EUROPEAN REVIEW FOR MEDICAL AND PHARMACOLOGICAL SCIENCES	1
EVIDENCE-BASED COMPLEMENTARY AND ALTERNATIVE MEDICINE	1
EXPERIMENTAL AND MOLECULAR MEDICINE	1
FASEB JOURNAL	1
FEBS LETTERS	1
FITOTERAPIA	1
FOOD RESEARCH INTERNATIONAL	1
FOOD SCIENCE AND NUTRITION	1
FRONTIERS IN MICROBIOMES	1
FRONTIERS IN TOXICOLOGY	1
GUT	1
INDIAN JOURNAL OF MICROBIOLOGY	1
INNOVATION MEDICINE	1
INTERNATIONAL JOURNAL OF ENVIRONMENTAL RESEARCH AND PUBLIC HEALTH	1
INTERNATIONAL REVIEW OF CELL AND MOLECULAR BIOLOGY	1
IUBMB LIFE	1
JOURNAL OF CHROMATOGRAPHY B: ANALYTICAL TECHNOLOGIES IN THE BIOMEDICAL AND LIFE SCIENCES	1
JOURNAL OF FOOD AND DRUG ANALYSIS	1
JOURNAL OF IMMUNOLOGY RESEARCH	1
JOURNAL OF INFLAMMATION RESEARCH	1
JOURNAL OF INSECTS AS FOOD AND FEED	1
JOURNAL OF INTERNATIONAL MEDICAL RESEARCH	1
JOURNAL OF MICROBIOLOGY	1
JOURNAL OF MICROBIOLOGY AND BIOTECHNOLOGY	1
JOURNAL OF PERSONALIZED MEDICINE	1
JOURNAL OF PHARMACEUTICAL AND BIOMEDICAL ANALYSIS	1
JOURNAL OF THORACIC DISEASE	1
LIFE	1
MEDIATORS OF INFLAMMATION	1
MEDICAL SCIENCES	1
MEDICINE	1
MEDICINE IN MICROECOLOGY	1
METABOLISM: CLINICAL AND EXPERIMENTAL	1
METABOLITES	1
MICROBES AND INFECTION	1
MICROBIOLOGICAL RESEARCH	1
MICROORGANISMS	1
MINERVA GASTROENTEROLOGICA E DIETOLOGICA	1
MUCOSAL IMMUNOLOGY	1
NATURE COMMUNICATIONS	1
NATURE REVIEWS DISEASE PRIMERS	1
NATURE REVIEWS MICROBIOLOGY	1
NAUNYN-SCHMIEDEBERG'S ARCHIVES OF PHARMACOLOGY	1
NPJ BIOFILMS AND MICROBIOMES	1
NUTRIENTS	1
NUTRITION	1
NUTRITION RESEARCH REVIEWS	1
OXIDATIVE MEDICINE AND CELLULAR LONGEVITY	1
PAKISTAN JOURNAL OF MEDICAL SCIENCES	1
PATHOGENS	1
PEERJ	1
PHARMACOLOGICAL RESEARCH	1
PHARMACOLOGY AND THERAPEUTICS	1
PHYTOMEDICINE	1
PNEUMON	1
PULMONARY THERAPY	1
RESEARCH ON BIOMEDICAL ENGINEERING	1
RESPIRATION	1
RESPIRATORY MEDICINE	1
RESPIRATORY MEDICINE AND RESEARCH	1
REVUE DES MALADIES RESPIRATOIRES	1
SCIENCE CHINA LIFE SCIENCES	1
SCIENCE OF THE TOTAL ENVIRONMENT	1
SIGNAL TRANSDUCTION AND TARGETED THERAPY	1
SLEEP AND BREATHING	1
SOUTH AFRICAN JOURNAL OF ANIMAL SCIENCE	1
THERAPEUTIC ADVANCES IN RESPIRATORY DISEASE	1
THORAX	1
TOXICOLOGY	1
TOXICOLOGY REPORTS	1
VACCINES	1
